# Supplementary material for: Switching to Regular Diet Partially Resolves Liver Fibrosis Induced by High-Fat, High-Cholesterol Diet in Mice
Source: Nutrients. 2022 Jan 17;14(2):386. doi: 10.3390/nu14020386 (PMC8778944; doi:10.3390/nu14020386)
Supplement: Supplementary file 1 [file nutrients-14-00386-s001.zip]

Archive with 1 entries (1 files):
- nutrients-1521392-supplementary.pdf
